# Supplementary material for: A Sulfur-Bridging Sulfonate-Modified Zinc(II) Phthalocyanine Nanoliposome Possessing Hybrid Type I and Type II Photoreactions with Efficient Photodynamic Anticancer Effects
Source: Molecules. 2023 Feb 28;28(5):2250. doi: 10.3390/molecules28052250 (PMC10005636; doi:10.3390/molecules28052250)
Supplement: Supplementary file 1 [file molecules-28-02250-s001.zip]

Archive with 1 entries (1 files):
- molecules-2224526-supplementary.pdf
